# Supplementary material for: Long non‐coding RNA SNHG6 promotes cell proliferation and migration through sponging miR‐4465 in ovarian clear cell carcinoma
Source: J Cell Mol Med. 2019 May 22;23(8):5025–36. doi: 10.1111/jcmm.14359 (PMC6653241; doi:10.1111/jcmm.14359)
Supplement: Supplementary file 1 [file JCMM-23-5025-s001.xlsx]

## Sheet: Supplementary Table 1
Supplementary Table 1. Primer sets used for RT-PCR
ID		序列(5'to3')
GAPDH	F	TGCACCACCAACTGCTTAGC
	R	GGCATGCACTGTGGTCATGAG
SNHG6	F	ATACTTCTGCTTCGTTACCT
	R	CTCATTTTCATCATTTGCT
β-actin	F	CTACGTCGCCCTGGACTTCGAGC
	R	GATGGAGCCGCCGATCCACACGG
EZH2	F	GCCAGACTGGGAAGAAATCTG
	R	TGTGCTGGAAAATCCAAGTCA
U6	F	CTCGCTTCGGCAGCACA
	R	AACGCTTCACGAATTTGCGT
miR-4465	F	CUCAAGUAGUCUGAC
	R	GTGCAGGGTCCGAGGT
