# Supplementary material for: Long non‐coding RNA SNHG6 promotes cell proliferation and migration through sponging miR‐4465 in ovarian clear cell carcinoma
Source: J Cell Mol Med. 2019 May 22;23(8):5025–36. doi: 10.1111/jcmm.14359 (PMC6653241; doi:10.1111/jcmm.14359)
Supplement: Supplementary file 2 [file JCMM-23-5025-s002.xlsx]

## Sheet: Supplementary Table 2
Supplementary Table 2. Oligonucleotide sequences of siRNAs and shRNAs
Name	sequnece (5' - 3')
SNHG6-Si1	GCGGCAUGUAUUGAGCAUATT
SNHG6-Si2	GUUACCUCAAGUGUGGCAUTT
SNHG6-Si3	GAAGGUGUAUGAAAGUCAUTT
SNHG6-shRNA	ACGCGGCATGTATTGAGCATA
