# Supplementary material for: Long non‐coding RNA SNHG6 promotes cell proliferation and migration through sponging miR‐4465 in ovarian clear cell carcinoma
Source: J Cell Mol Med. 2019 May 22;23(8):5025–36. doi: 10.1111/jcmm.14359 (PMC6653241; doi:10.1111/jcmm.14359)
Supplement: Supplementary file 3 [file JCMM-23-5025-s003.xlsx]

## Sheet: Supplementary Table 3
Supplementary Table 3. The prediction of binding sites in miRcode database
microRNA family	Seed position	Seed type	Transcript region	Repeat
miR-7/7ab	chr8:67837789	7-mer-m8	ncRNA	no
miR-135ab/135a-5p	chr8:67837493	7-mer-m8	ncRNA	no
miR-137/137ab	chr8:67834660	7-mer-A1	ncRNA	no
miR-139-5p	chr8:67834610	7-mer-A1	ncRNA	no
miR-144	chr8:67834696	7-mer-A1	ncRNA	no
miR-146ac/146b-5p	chr8:67836776	7-mer-m8	ncRNA	yes
miR-181abcd/4262	chr8:67834602	7-mer-m8	ncRNA	no
let-7/98/4458/4500	chr8:67834560	7-mer-A1	ncRNA	no
miR-193/193b/193a-3p	chr8:67834701	7-mer-A1	ncRNA	no
miR-200bc/429/548a	chr8:67837095	7-mer-m8	ncRNA	no
miR-203	chr8:67835679	7-mer-m8	ncRNA	no
miR-204/204b/211	chr8:67837242	7-mer-m8	ncRNA	no
miR-205/205ab	chr8:67835295	7-mer-A1	ncRNA	no
miR-208ab/208ab-3p	chr8:67835319	7-mer-A1	ncRNA	no
miR-214/761/3619-5p	chr8:67833988	7-mer-m8	ncRNA	no
miR-214/761/3619-5p	chr8:67834526	7-mer-A1	ncRNA	no
miR-22/22-3p	chr8:67837260	7-mer-m8	ncRNA	no
miR-223	chr8:67834677	7-mer-A1	ncRNA	no
miR-24/24ab/24-3p	chr8:67836863	7-mer-A1	ncRNA	yes
miR-26ab/1297/4465	chr8:67834258	7-mer-m8	ncRNA	no
miR-27abc/27a-3p	chr8:67835791	7-mer-A1	ncRNA	no
miR-101/101ab	chr8:67834696	8-mer	ncRNA	no
miR-30abcdef/30abe-5p/384-5p	chr8:67836244	8-mer	ncRNA	yes
miR-34ac/34bc-5p/449abc/449c-5p	chr8:67835305	7-mer-A1	ncRNA	no
miR-490-3p	chr8:67836042	7-mer-m8	ncRNA	yes
miR-499-5p	chr8:67835319	7-mer-A1	ncRNA	no
