# Supplementary material for: Long non‐coding RNA SNHG6 promotes cell proliferation and migration through sponging miR‐4465 in ovarian clear cell carcinoma
Source: J Cell Mol Med. 2019 May 22;23(8):5025–36. doi: 10.1111/jcmm.14359 (PMC6653241; doi:10.1111/jcmm.14359)
Supplement: Supplementary file 4 [file JCMM-23-5025-s004.xlsx]

## Sheet: Supplementary Table 4
Supplementary Table 4. The prediction of binding sites in StarBase v2.0 database
name	mirAccession	geneName	targetSites	bioComplex	clipReadNum	CancerNum
hsa-miR-101-3p	MIMAT0000099	SNHG6	1	4	87	2
hsa-miR-26a-5p	MIMAT0000082	SNHG6	1	3	45	3
hsa-miR-1297	MIMAT0005886	SNHG6	1	3	45	0
hsa-miR-26b-5p	MIMAT0000083	SNHG6	1	3	45	2
hsa-miR-4465	MIMAT0018992	SNHG6	1	3	45	NoData
